# Supplementary material for: Anticancer Effect of Hemin through ANO1 Inhibition in Human Prostate Cancer Cells
Source: Int J Mol Sci. 2024 May 30;25(11):6032. doi: 10.3390/ijms25116032 (PMC11172662; doi:10.3390/ijms25116032)
Supplement: Supplementary file 1 [file ijms-25-06032-s001.zip]

Archive with 1 entries (1 files):
- ijms-2989346-supplementary.pdf
